# Supplementary material for: NAD+ Metabolism-Related Gene Profile Can Be a Relevant Source of Squamous Cell Carcinoma Biomarkers
Source: Cancers (Basel). 2024 Jan 11;16(2):309. doi: 10.3390/cancers16020309 (PMC10814490; doi:10.3390/cancers16020309)
Supplement: Supplementary file 1 [file cancers-16-00309-s001.zip]

Archive with 5 entries (5 files):
- Figure S1.pdf
- Figure S2_new.pdf
- Figure S3_new.pdf
- Figure S4_new.pdf
- Supplemental Tables.pdf
